# Supplementary material for: DAX1 promotes cervical cancer cell growth and tumorigenicity through activation of Wnt/β-catenin pathway via GSK3β
Source: Cell Death Dis. 2018 Mar 1;9(3):339. doi: 10.1038/s41419-018-0359-6 (PMC5832878; doi:10.1038/s41419-018-0359-6)
Supplement: Supplementary file 3 — STable-primers [file 41419_2018_359_MOESM3_ESM.xlsx]

## Sheet: 工作表1
Name	Sense primer	Antisense primer
DAX1-CDS	ATCCAGGCGCTCGCTCTCCTCC	TTCCACAGTCTCGAACTGCAAGCGG
GSK3β (-1998~+222)	CGACGCGTATCAAAGCTTACTTTGTTCTGTCC	CGACGCGTAAATTGAACATCTGAGAACACTGG
GSK3β (-1776~+222)	CGACGCGTGCAGTTGCGCCCAAG	CGACGCGTAAATTGAACATCTGAGAACACTGG
GSK3β (-1110~+222)	CGACGCGTCGTCTGGCCCTTTCGG	CGACGCGTAAATTGAACATCTGAGAACACTGG
GSK3β (-666~+222)	CGACGCGTCCACCGTTGTTGGAGGC	CGACGCGTAAATTGAACATCTGAGAACACTGG
GSK3β (-444~+222)	CGACGCGTACAGCGCTTTATAGACGCC	CGACGCGTAAATTGAACATCTGAGAACACTGG
GSK3β (-222~+222)	CGACGCGTCTCCGTTCGGGCTTCGG	CGACGCGTAAATTGAACATCTGAGAACACTGG
GSK3β-ChIP	CAGCGCTTTATAGACGCCCTC	GAGTTGAGGACGGTGAAACCC
GSK3β-UTR-ChIP	CCTCCCACAACACGTAGGAATT	TTGCTAGGACCAACCACATCAA
GSK3β-RT	CTAAGGATTCGTCAGGAACAG	TTGAGTGGTGAAGTTGAAGAG
DAX1-RT	TCTTCCTCGCCTCATTGTCG	CGTCGGTATTGGAGCCTTTG
CyclinA-RT	GTTGTGCTGGCTACAGTGG	CCTGCTCTAGTTCATCCATGTA
CyclinD1-RT	AAACAGATCATCCGCAAACAC	GTTGGGGCTCCTCAGGTTC
CyclinB-RT	TCTGGATAATGGTGAATGGACA	CGATGTGGCATACTTGTTCTTG
p53-RT	AAGAAACTGGCGGAATGGC	CCAAGAACCACCCCTGAGTC
p27-RT	CTGCCCTCCCCAGTCTCTCT	CAAGCACCTCGGATTTT
p21-RT	GCAGACCAGCATGACAGATTTC	CGGATTAGGGCTTCCTCTTG
p16-RT	CATAGATGCCGCGGAAGGT	CCCGAGGTTTCTCAGAGCCT
CDK4-RT	ATGTTGTCCGGCTGATGGA	CACCAGGGTTACCTTGATCTCC
CDK2-RT	GCTAGCAGACTTTGGACTAGCCAG	AGCTCGGTACCACAGGGTCA
CDC2-RT	TGATCCAGCCAAACGAATTTC	GCTACATCTTCTTAATCTGATTGTCCAA
